# Supplementary material for: Promising M2CO2/MoX2 (M = Hf, Zr; X = S, Se, Te) Heterostructures for Multifunctional Solar Energy Applications
Source: Molecules. 2023 Apr 17;28(8):3525. doi: 10.3390/molecules28083525 (PMC10146659; doi:10.3390/molecules28083525)
Supplement: Supplementary file 1 [file molecules-28-03525-s001.zip]

Archive with 1 entries (1 files):
- molecules-2331595-supplementary.pdf
